# Supplementary material for: Novel Synergistic Approach for Bioactive Macromolecules: Evaluating the Efficacy of Goat Placenta Extract in PEGylated Liposomes and Microspicules for Chemotherapy-Induced Hair Loss
Source: Pharmaceuticals (Basel). 2024 Aug 19;17(8):1084. doi: 10.3390/ph17081084 (PMC11360673; doi:10.3390/ph17081084)
Supplement: Supplementary file 1 [file pharmaceuticals-17-01084-s001.zip]

Archive with 1 entries (1 files):
- pharmaceuticals-3131833-supplementary.pdf
